# Supplementary material for: Changing Trends of Respiratory Viruses in Hospitalized Children During and After the COVID-19 Emergency Phase in Yongin, South Korea (2020–22 vs. 2023–24)
Source: Viruses. 2026 Jan 20;18(1):130. doi: 10.3390/v18010130 (PMC12846629; doi:10.3390/v18010130)
Supplement: Supplementary file 1 [file viruses-18-00130-s001.zip]

Archive with 1 entries (1 files):
- viruses-4102908-supplementary.pdf
